# Supplementary material for: Complex Physical Structure of Complete Mitochondrial Genome of Quercus acutissima (Fagaceae): A Significant Energy Plant
Source: Genes (Basel). 2022 Jul 24;13(8):1321. doi: 10.3390/genes13081321 (PMC9331829; doi:10.3390/genes13081321)
Supplement: Supplementary file 1 [file genes-13-01321-s001.zip]

Archive with 1 entries (1 files):
- genes-1826170-supplementary.pdf
